# Supplementary material for: Effectiveness of single-session therapy for adult common mental disorders: a systematic review
Source: BMC Psychol. 2023 Nov 7;11:373. doi: 10.1186/s40359-023-01410-0 (PMC10631081; doi:10.1186/s40359-023-01410-0)
Supplement: Supplementary file 3 — Additional file 3. Extended characteristics of the six randomised trials. [file 40359_2023_1410_MOESM3_ESM.xlsx]

## Sheet: Table S1
Additional file 3 (.xlsx) Extended characteristics of the six randomised trials
Table S1 Extended characteristics of the six randomised trials
Reference	Demographic feature	Baseline symptoms	Sample size
Behavioural activation
Parra et al. (45) (2019) Colombia	Of the 60 final participants, - Age Intervention: Mean=20.7 (SD=4.3) Control: Mean=20.1 (SD=1.84) - Gender Male=13 Female=47	Of the 60 final participants, - SDS Intervention: Mean=45.97 (SD=7.495) Subclinical or Mild depression Control: Mean=42.50 (SD=6.394) Subclinical or Mild depression	Allocation stage - N=60 (Intervention=30, Control=30) Final sample size (at 2,4-week follow-up) - N=60 (Intervention=30 , Control=30)
READ et al. (46) (2016) Australia	Of the 13 final participants, - Age Mean=52.8 (SD=14.3) - Gender Male=1 Female=12	Of the 13 final participants, - DASS-Depression Intervention: Mean=9.43 (SD=8.54) Normal or Mild depression Control: Mean=12.00 (SD=8.85) Mild depression - DASS-Anxiety Intervention: Mean=6.00 (SD=7.02) Normal anxiety Control: Mean=4.00 (SD=4.90) Normal anxiety	Allocation stage - N=29 (Intervention=19, Control=10) Final sample size (at 2-week follow-up) - N=13 (Intervention=7, Control=6)
Nasrin et al. (47) (2016) United Kingdom	Of the 40 final participants, - Age Intervention: Mean=34.90 (SD=10.9) Control: Mean=37.60 (SD=8.4) - Gender Male=13 Female=27 - Ethnic profile White=23, Black African=6, Black Caribbean=2, Pakistani=1, Other=8	Of the 40 final participants, - PHQ-9 Intervention: Mean=17.75 (SD=4.74) Moderately severe depression Control: Mean=16.65 (SD=3.69) Moderately severe depression	Allocation stage - N=46 (Intervention=22, Control=24) Final sample size (at 1-week follow-up) - N=40 (Intervention=20 , Control=20)
Gawrysiak et al. (48) (2009) United States	Of the 30 final participants, - Age Mean=18.4 (SD=0.81) - Gender Male=6 Female=24 - Ethnic profile Caucasian=21, African American=4, Latino=2, Asian American=2, Other=1	Of the 30 final participants, - BDI-II Intervention: Mean=21.0 (SD=6.6) Moderate depression Control: Mean=19.8 (SD=4.7) Mild or Moderate depression - BAI Intervention: Mean=13.4 (SD=8.9) Mild to moderate anxiety Control: Mean=16.1 (SD=9.0) Mild to moderate anxiety	Allocation stage - N=30 (Intervention=14, Control=16) Final sample size (at 2-week follow-up) - N=30 (Intervention=14, Control=16)
Dialectical behaviour therapy
Ward-Ciesielski et al. (49) (2017) United States	Of the 93 intent-to-treat participants, - Age Mean=40.22 (SD=15.15) - Gender Male=59.1% Female=35.9% Transgender=4.3% - Ethnic profile White/Caucasian=89.1%	Of the 93 intent-to-treat participants, - PHQ-9 Intervention: Mean=16.38 (SD=6.19) Moderately severe depression Control: Mean=17.33 (SD=5.66) Moderately severe depression - BAI Intervention: Mean=12.83 (SD=10.14) Mild to moderate anxiety Control: Mean=14.26 (SD=9.54) Mild to moderate anxiety	Allocation stage - N=93 (Intervention=46, Control=47) 1-week follow-up - N=80 (Intervention=41, Control=39) 4-week follow-up - N=74 (Intervention=36, Control=38) 12-week follow-up - N=70 (Intervention=38, Control=32)
Solution-focused psychotherapy
Sundstrom (50) (1993) United States	Of the 40 final participants, - Age Mean=19 (range: 18-25) - Gender All female	Of the 40 final participants, - 32% met DSM III-R Major depression diagnostic criteria. - BDI Mean=16.80 (SD=5.51) Mild to moderate depression - DACL Mean=16.20 (SD=5.06)	Allocation stage - N=40 (Intervention=20, Control=20) Final sample size (at 7-10 days follow-up) - N=40 (Intervention=20, Control=20)
SD=Standard deviation; SDS=Zung Self-Rating Depression Scale; DASS-Depression=Depression Anxiety Stress Scales-Depression subscale; DASS-Anxiety=Depression Anxiety Stress Scales-Anxiety subscale; PHQ-9=Patient Health Questionnaire-9; BDI-II=Beck Depression Inventory-II; BAI=Beck Anxiety Inventory; DSM III-R=Diagnostic and Statistical Manual of Mental Disorders, Third Edition Revised, BDI=Beck Dep…
