# Supplementary material for: Effectiveness of single-session therapy for adult common mental disorders: a systematic review
Source: BMC Psychol. 2023 Nov 7;11:373. doi: 10.1186/s40359-023-01410-0 (PMC10631081; doi:10.1186/s40359-023-01410-0)
Supplement: Supplementary file 4 — Additional file 4. Data extraction results for the excluded three non-randomised studies [file 40359_2023_1410_MOESM4_ESM.xlsx]

## Sheet: Table S2 A
Additional file 4 (.xlsx) Data extraction results for the excluded three non-randomised studies
Table S2 A Key characteristics of the three non-randomised studies
Reference	Eligibility criteria	Intervention and Control	Outcome measure*	Design and Follow-up	Main findings**
du Pont (51) (2021) United States	Inclusion: Participants aged 18 or more who scored 12 or more on the CESD or 10 or more on the PHQ-8 Exclusion: Participants with hypomania/mania symptoms***	Intervention: Single-session behavioural activation	CESD PHQ-8	Design: Uncontrolled, pre-post study Follow-up: - 2, 6 weeks	1. The depression z-score**** decreased significantly from baseline to 2-week follow-up, but there were no significant differences from baseline to 6-week follow-up or 2-week to 6-week follow-up. - Baseline to 2-week follow-up: t(11)=-4.68 (p<.001), β0=-1.25(95%CI=[-1.84, -0.66]) - Baseline to 6-week follow-up: t(2)=-2.31 (p=.147), β0=-1.83(95%CI=[-5.24, 1.58]) - 2-week to 6-week follow-up: t(2)=…
Ewen et al. (52) (2018) Canada	Inclusion: Participants from the outpatient counselling clinic who received the study's intervention at least once Exclusion: No exclusion criteria	Intervention: Same-Day Counseling program (Various evidence-based approaches were used.)	BASIS-24 - Depression subscale	Design: Longitudinal, uncontrolled, pre-post study Follow-up:****** - Post-session (immediately after the session) - 1 month	There was a significant effect of time in all BASIS-24 subscales, demonstrating that scores dropped significantly with time. The Depression subscale exhibited the greatest change. - Depression subscale: Time (F)=29.41 (p<.05), β=-0.61(95%CI=[-0.84, -0.39])
Greenberg (53) (2015) United States	Inclusion: Undergraduate students from Baylor University aged 18 or more Exclusion: Participants who received psychological intervention	Intervention: Single-session Acceptance and Commitment Therapy	DASS-21 - DASS-Depression - DASS-Anxiety	Design: Uncontrolled, pre-post study Follow-up: 2-4 weeks (Mean days=19.58 (SD=4.29)) (Participants were asked to complete the questionnaires up to 4 weeks after the intervention.)	There were no significant changes in DASS-Depression and DASS-Anxiety. - DASS-Depression: t:=0.72, Cohen's d=0.07 - DASS-Anxiety: t:=0.39, Cohen's d=0.04
CESD=Center for Epidemiologic Studies Depression Scale; PHQ-8=Patient Health Questionnaire-8; CI=Confidential Interval; BASIS-24=Behavior and Symptom Identification Scale-24; DASS-21=Depression Anxiety Stress Scales 21; DASS-Depression=Depression Anxiety Stress Scales-Depression subscale; DASS-Anxiety=Depression Anxiety Stress Scales-Anxiety subscale; SD=Standard Deviation. * The outcome measures…

## Sheet: Table S2 B
Table S2 B Extended characteristics of the three non-randomised studies
Reference	Demographic feature	Baseline symptoms	Sample size
du Pont (51) (2021) United States	Of the 24 initial participants, - Age Mean=24.38 (SD=9.0) - Gender Male=9 Female=14 Transgender=1 - Ethnic profile Predominately White	Of the 24 initial participants, - CESD Mean=33.54 (SD=7.53) A score of 12 or higher suggests a high probability of a depressive episode*.	Initial sample size N=24 Sample size of participants who completed the intervention N=16 2-week follow-up N=12 6-week follow-up N=3
Ewen et al. (52) (2018) Canada	Of the 109 initial participants, - Age Mean=38.95 (SD=13.96) - Gender Male=40 Female=69 - Ethnic profile Caucasian=82 (81%)	Of the 107 participants who completed a pre-session assessment, - BASIS-24 Depression subscale Mean=2.72 (SD=0.81) The symptom severity can be estimated using the score range of 0 (lowest severity) to 4 (highest severity)**.	Initial sample size N=109 Sample size at pre- and post-session N=107 Final sample size (at 1-month follow-up) N=74
Greenberg (53) (2015) United States	Of the 119 final participants, - Age Mean=18.87 (SD=1.84) - Gender Male=22 Female=97 - Ethnic profile White/Caucasian=94 (79.0%)	Of the 119 final participants, - DASS-Depression Mean=22.29 (SD=7.57) Severe depression - DASS-Anxiety Mean=21.29 (SD=7.41) Extremely severe anxiety	Initial sample size N=556 Sample size of participants who completed the intervention N=147 Final sample size (at 2-4-week follow-up) N=119
SD=Standard Deviation; CESD=Center for Epidemiologic Studies Depression Scale; BASIS-24=Behavior and Symptom Identification Scale-24; DASS-Depression=Depression Anxiety Stress Scales-Depression subscale; DASS-Anxiety=Depression Anxiety Stress Scales-Anxiety subscale. * Lewinsohn, P. M., Seeley, J. R., Roberts, R. E., Allen, N. B. J. P., & aging. (1997). Center for Epidemiologic Studies Depression…

## Sheet: Table S2 C
Table S2 C Description of the interventions adopted in the three non-randomised studies
Reference	Setting	Delivering agent	Intervention content
Behavioural activation
du Pont (51) (2021)	Country: United States Platform: Laboratory	Doctoral student therapist - Trained via self-reading, observation, practice session evaluation, and licensed psychologist supervision	Duration: 90 minutes Content: - Presenting information about depression, well-being, and a rationale for behavioural activation - Identifying key life values and relevant activity goals - Discuss how to monitor, review, and modify activity goals - Discuss how to troubleshoot obstacles to achieving activity goals
Various evidence-based interventions
Ewen et al. (52) (2018)	Country: Canada Platform: Community-based outpatient clinic	Social workers	Duration: 60-90 minutes Content: - Focusing on clients' presenting problems - Using various evidence-based interventions (Not specifically described)
Acceptance and Commitment Therapy
Greenberg (53) (2015)	Country: United States Platform: Laboratory	ACT-trained clinical psychology graduate students	Duration: 60 minutes Content: - Explaining the ACT principles (Acceptance, Cognitive defusion, Values, and Mindfulness) - Engaging in various standardised exercises and metaphors
ACT=Acceptance and Commitment Therapy.
